# Supplementary material for: Mitochondrial RNA Expression and Single Nucleotide Variants in Association with Clinical Parameters in Primary Breast Cancers
Source: Cancers (Basel). 2018 Dec 9;10(12):500. doi: 10.3390/cancers10120500 (PMC6318759; doi:10.3390/cancers10120500)
Supplement: Supplementary file 1 [file cancers-10-00500-s001.zip]

Archive with 2 entries (2 files):
- cancers-396169-final-supplementary figures.docx
- cancers-396169-final-supplementary tables.xlsx
